# Supplementary material for: Blocking Host Factors IAP and DDX3 Activates HIV-1 Transcription and Increases Apoptosis Sensitivity of HIV-1 Infected Cells
Source: Pathogens. 2026 May 27;15(6):575. doi: 10.3390/pathogens15060575 (PMC13306193; doi:10.3390/pathogens15060575)
Supplement: Supplementary file 1 [file pathogens-15-00575-s001.zip]

Archive with 1 entries (1 files):
- pathogens-4185289-supplementary.pdf
